# Supplementary material for: Pleiotropic Regulator GssR Positively Regulates Autotrophic Growth of Gas-Fermenting Clostridium ljungdahlii
Source: Microorganisms. 2023 Jul 31;11(8):1968. doi: 10.3390/microorganisms11081968 (PMC10458427; doi:10.3390/microorganisms11081968)
Supplement: Supplementary file 1 [file microorganisms-11-01968-s001.zip]

Archive with 3 entries (3 files):
- GssR-supplementary Data.pdf
- Supplementary Table S4.xlsx
- Supplementary Table S5.xlsx
