# Supplementary material for: Pleiotropic Regulator GssR Positively Regulates Autotrophic Growth of Gas-Fermenting Clostridium ljungdahlii
Source: Microorganisms. 2023 Jul 31;11(8):1968. doi: 10.3390/microorganisms11081968 (PMC10458427; doi:10.3390/microorganisms11081968)
Supplement: Supplementary file 1 [file microorganisms-11-01968-s001.zip › Supplementary Table S4.xlsx]

## Sheet: Supplementary Table S4
	Table S4. 27 genes with significantly altered transcriptional level (change fold ≤ 5.0) after the deletion of gssR (△gssR/Wild Type). Control: Wild Type. Experiment: △gssR. The data were the mean of two biological replicates.
	Gene ID	Control FPKM	Experiment FPKM	Log2(experiment/control)	Qvalue(control-vs-experiment)	Pvalue(control-vs-experiment)
	CLJU_c16570	3.18	0.59	-2.35996	1.41e-10	6.05e-10
	CLJU_c38240	68.405	12.82	-2.38763	2e-35	5.57e-35
	CLJU_c16720	1.595	0.29	-2.40505	6.35e-07	3.09e-06
	CLJU_c15260	1147.29	220.92	-2.40625	0	0
	CLJU_c16860	0.965	0.17	-2.49816	0.000225606	0.00126625
	CLJU_c19410	40.92	6.29	-2.61363	8.53e-72	1.74e-71
	CLJU_c28090	410.63	63.515	-2.62251	0	0
	CLJU_c21480	12.04	1.71	-2.71629	3.53e-101	6.16e-101
	CLJU_c39590	2080.97	307.69	-2.76013	0	0
	CLJU_c16510	1527.13	221.56	-2.77699	0	0
	CLJU_c28160	244.795	34.5	-2.79133	0	0
	CLJU_c19400	145.78	17.655	-2.96504	0	0
	CLJU_c30460	39.46	4.305	-3.09538	0	0
	CLJU_c30450	3.535	0.37	-3.1986	3.41e-21	1.16e-20
	CLJU_c29580	1.055	0.105	-3.25304	1.78e-05	9.37e-05
	CLJU_c37350	3131.44	306.125	-3.33188	0	0
	CLJU_c21500	51.965	4	-3.67155	4.04e-256	4.16e-256
	CLJU_c30440	36.945	2.665	-3.68688	1.69e-269	1.68e-269
	CLJU_c16690	2.415	0.185	-3.70761	8.31e-10	3.64e-09
	CLJU_c13740	4.995	0.33	-3.78356	2.46e-10	1.06e-09
	CLJU_c28830	0.53	0.035	-3.78356	7.82e-05	0.000428336
	CLJU_c16780	2.145	0.135	-3.9411	2.12e-08	9.72e-08
	CLJU_c13550	14.79	0.87	-3.99001	2.1e-18	7.46e-18
	CLJU_c00300	0.36	0	-4.08312	0.000791012	0.00464332
	CLJU_c23530	0.775	0.04	-4.08312	1.2e-05	6.25e-05
	CLJU_c30490	0.97	0	-4.08312	0.000791012	0.00464332
	CLJU_c05590	133.575	6.88	-4.30551	4.42e-65	9.45e-65
