# Supplementary material for: Pleiotropic Regulator GssR Positively Regulates Autotrophic Growth of Gas-Fermenting Clostridium ljungdahlii
Source: Microorganisms. 2023 Jul 31;11(8):1968. doi: 10.3390/microorganisms11081968 (PMC10458427; doi:10.3390/microorganisms11081968)
Supplement: Supplementary file 1 [file microorganisms-11-01968-s001.zip › Supplementary Table S5.xlsx]

## Sheet: Supplementary Table S5
	Table S5. 144 genes with significantly altered transcriptional level (change fold ≥ 10.0) after the deletion of gssR (△gssR/Wild Type). Control: Wild Type. Experiment: △gssR. The data were the mean of two biological replicates.
	Gene ID	Control FPKM	Experiment FPKM	Log2(experiment/control)	Qvalue(control-vs-experiment)	Pvalue(control-vs-experiment)
	CLJU_c16330	0.195	187.28	10.1421	4.22e-188	5.2e-188
	CLJU_c16310	0.205	54.565	7.84762	1.39e-52	3.28e-52
	CLJU_c20500	0	12.24	7.00434	3.07e-17	1.12e-16
	CLJU_c42730	0.175	21.46	6.96673	1.07e-60	2.37e-60
	CLJU_c18510	0.095	9.31	6.87688	1.85e-57	4.2e-57
	CLJU_c00630	1.53	155.36	6.65889	0	0
	CLJU_c23430	68.345	6353.47	6.51085	0	0
	CLJU_c38750	0.305	31.72	6.48674	9.69e-24	3.15e-23
	CLJU_c29910	0.155	12.285	6.32627	6.95e-41	1.83e-40
	CLJU_c32560	0	6.49	6.12672	1.1e-10	4.68e-10
	CLJU_c28730	2.475	162.32	6.04756	0	0
	CLJU_c16340	11.355	648.725	5.84161	0	0
	CLJU_c19330	0.065	2.89	5.72424	4.28e-15	1.63e-14
	CLJU_c20490	1.525	78.98	5.67431	0	0
	CLJU_c11930	0	3.79	5.64861	2.7e-08	1.25e-07
	CLJU_c34530	0.195	10.17	5.50184	3.71e-46	9.33e-46
	CLJU_c04320	0.34	14.575	5.45604	1.6e-23	5.2e-23
	CLJU_c35300	0	5.9	5.44044	1.9e-07	9.04e-07
	CLJU_c29950	0.715	27.905	5.38819	2.16e-224	2.42e-224
	CLJU_c24390	0.615	24.43	5.37959	1.09e-102	1.88e-102
	CLJU_c25340	0	2.795	5.37631	3.3e-07	1.59e-06
	CLJU_c29940	0.14	5.535	5.35982	1.7e-81	3.29e-81
	CLJU_c28740	2.09	81.97	5.34079	0	0
	CLJU_c20470	0.51	21.165	5.32627	2.06e-195	2.49e-195
	CLJU_c40620	14.89	582.06	5.32091	0	0
	CLJU_c13720	0	3.115	5.3092	5.76e-07	2.8e-06
	CLJU_c29930	1.405	55.14	5.30346	2.86e-173	3.68e-173
	CLJU_c28720	8.49	321.755	5.29375	0	0
	CLJU_c38710	16.41	619.745	5.2745	0	0
	CLJU_c28670	0.12	4.605	5.21456	4.76e-29	1.43e-28
	CLJU_c32520	0.035	1.475	5.20228	4.39e-11	1.85e-10
	CLJU_c03300	0	3.295	5.16481	1.77e-06	8.78e-06
	CLJU_c38720	1.535	48.465	5.11515	3.17e-118	5.11e-118
	CLJU_c32050	0.2	6.81	5.05984	3.59e-26	1.13e-25
	CLJU_c25190	0.235	8.04	5.05302	8.65e-50	2.09e-49
	CLJU_c24060	6.16	192.005	5.04395	0	0
	CLJU_c40040	0.755	25.21	5.04359	6.11e-128	9.43e-128
	CLJU_c34860	0.58	19.59	5.0076	5.37e-201	6.33e-201
	CLJU_c13920	0.425	12.43	4.98297	2.23e-47	5.52e-47
	CLJU_c20480	2.645	83.415	4.97638	0	0
	CLJU_c18520	0.135	4.14	4.96854	6.8e-47	1.69e-46
	CLJU_c35290	0.12	3.215	4.96127	1.26e-09	5.56e-09
	CLJU_c23440	94.425	2839.84	4.93318	0	0
	CLJU_c18890	0.18	5.105	4.87831	4.24e-16	1.58e-15
	CLJU_c24110	0.485	11.835	4.84762	7.56e-16	2.83e-15
	CLJU_c00880	0	1.98	4.82377	1.73e-05	9.1e-05
	CLJU_c40250	0.075	2.42	4.82377	6.89e-09	3.12e-08
	CLJU_c13700	3.895	114.97	4.80322	1.86e-218	2.12e-218
	CLJU_c22560	0.385	11.17	4.75207	1.2e-71	2.45e-71
	CLJU_c27110	2.58	65.49	4.74732	0	0
	CLJU_c13690	21.4	525.175	4.67353	0	0
	CLJU_c28710	22.975	565.27	4.66567	0	0
	CLJU_c40060	3.805	96.995	4.65179	0	0
	CLJU_c03000	0	1.165	4.61732	5.55e-05	0.000301
	CLJU_c21840	0	1.305	4.61732	5.55e-05	0.000301
	CLJU_c10430	0.495	10.325	4.61732	6.84e-08	3.2e-07
	CLJU_c29960	0.81	19.145	4.60778	1.83e-199	2.16e-199
	CLJU_c20510	3.99	90.845	4.57438	0	0
	CLJU_c28690	5.675	135.305	4.57425	0	0
	CLJU_c17380	6.3	145.3	4.55887	0	0
	CLJU_c40650	2.21	51.03	4.55191	0	0
	CLJU_c14020	0	1.91	4.50184	0.0001	0.000552
	CLJU_c22550	0	0.575	4.50184	0.0001	0.000552
	CLJU_c18550	0.42	8.495	4.48977	5.21e-28	1.59e-27
	CLJU_c28760	9.255	198.315	4.47491	0	0
	CLJU_c02040	0.945	20.73	4.47464	1.93e-149	2.69e-149
	CLJU_c40610	2.29	47.91	4.38953	0	0
	CLJU_c34280	0	1.47	4.37631	0.000182	0.00102
	CLJU_c06630	51.94	1036.68	4.3641	0	0
	CLJU_c29920	1.64	31.8	4.33754	5.78e-166	7.68e-166
	CLJU_c28010	1.825	35.03	4.29632	6.03e-219	6.84e-219
	CLJU_c22810	0	0.78	4.23881	0.000333	0.00189
	CLJU_c27120	0	0.81	4.23881	0.000333	0.00189
	CLJU_c36860	0.1	1.805	4.20228	2.14e-10	9.23e-10
	CLJU_c14000	0.075	1.605	4.16481	3.99e-06	2.02e-05
	CLJU_c15270	0.055	0.86	4.16481	3.99e-06	2.02e-05
	CLJU_c24630	0.075	1.545	4.16481	3.99e-06	2.02e-05
	CLJU_c00610	27.65	485.86	4.13418	0	0
	CLJU_c19650	0.24	3.505	4.10671	2.38e-17	8.63e-17
	CLJU_c25360	4.74	77.105	4.10354	0	0
	CLJU_c20790	10.635	177.35	4.10003	0	0
	CLJU_c16610	0	0.465	4.08681	0.000607	0.00352
	CLJU_c40050	1.035	16.415	4.0795	8.34e-43	2.16e-42
	CLJU_c18880	3	50.2	4.07906	0	0
	CLJU_c40630	13.52	217.625	4.03843	0	0
	CLJU_c18530	0.9	12.59	4.03236	7.01e-13	2.82e-12
	CLJU_c29990	0.175	2.915	3.97216	3.3e-29	9.86e-29
	CLJU_c29980	7.315	114.58	3.96285	0	0
	CLJU_c07190	0.185	2.35	3.91688	2.32e-05	0.000123
	CLJU_c07310	0.4	6.405	3.91688	4.15e-15	1.58e-14
	CLJU_c32930	0.135	1.745	3.91688	2.32e-05	0.000123
	CLJU_c37410	0.105	1.58	3.91688	1.23e-08	5.6e-08
	CLJU_c25330	1.215	16.065	3.91055	5.42e-87	1.01e-86
	CLJU_c24100	20.105	287.075	3.90577	0	0
	CLJU_c13710	4.36	63.855	3.88511	0	0
	CLJU_c38760	4.31	66.695	3.8639	5.99e-82	1.16e-81
	CLJU_c24380	1.11	16.6	3.82637	5.5e-112	9.12e-112
	CLJU_c29900	8.03	112.995	3.82329	0	0
	CLJU_c34900	2.775	36.59	3.80301	2.73e-124	4.29e-124
	CLJU_c24080	6.355	85.105	3.79756	0	0
	CLJU_c00600	23.49	321.655	3.75728	0	0
	CLJU_c01920	0.03	0.465	3.74977	2.29e-13	9.12e-13
	CLJU_c13240	2.915	38.64	3.74782	3.52e-146	5e-146
	CLJU_c30410	0.58	8.885	3.73155	6.57e-10	2.86e-09
	CLJU_c02020	0.04	0.625	3.72424	7.54e-05	0.000413
	CLJU_c04690	0.075	1.11	3.72424	7.54e-05	0.000413
	CLJU_c15980	0.055	0.845	3.72424	7.54e-05	0.000413
	CLJU_c35580	0.035	0.5	3.72424	7.54e-05	0.000413
	CLJU_c14260	9.385	122.06	3.72257	0	0
	CLJU_c24130	875.655	11068.2	3.71121	0	0
	CLJU_c28660	0.21	3.025	3.70115	3.15e-26	9.91e-26
	CLJU_c28750	0.555	6.51	3.69824	4.04e-34	1.14e-33
	CLJU_c29970	12.87	169.175	3.69534	0	0
	CLJU_c37390	107.91	1401.26	3.68539	0	0
	CLJU_c17370	15.12	189.86	3.667	0	0
	CLJU_c31730	0.97	11.36	3.63736	6.33e-30	1.87e-29
	CLJU_c38820	29.865	353.935	3.6233	0	0
	CLJU_c14130	0.065	0.945	3.61732	0.000137	0.000759
	CLJU_c21000	0.035	0.475	3.61732	0.000137	0.000759
	CLJU_c25100	0.14	1.99	3.61732	1.24e-09	5.47e-09
	CLJU_c20520	33.215	414.52	3.6143	0	0
	CLJU_c04900	4.07	48.895	3.60618	9.32e-222	1.05e-221
	CLJU_c15410	2.065	24.995	3.60245	3.79e-148	5.34e-148
	CLJU_c22770	22.91	264.675	3.58673	0	0
	CLJU_c08440	0.305	3.105	3.57985	2.19e-09	9.78e-09
	CLJU_c22670	0.095	1.345	3.57223	4.12e-14	1.61e-13
	CLJU_c40660	13.255	155.495	3.56706	0	0
	CLJU_c34870	2.4	27.265	3.52387	2.03e-149	2.83e-149
	CLJU_c22780	22.615	253.09	3.48896	0	0
	CLJU_c21310	62.44	664.835	3.48312	0	0
	CLJU_c39770	5.17	55.605	3.46472	0	0
	CLJU_c28880	0.06	0.665	3.44044	2.24e-06	1.12e-05
	CLJU_c05610	0.635	6.33	3.42995	3.05e-27	9.45e-27
	CLJU_c24070	0.82	7.96	3.42899	5.65e-48	1.39e-47
	CLJU_c23040	141.195	1472.26	3.41268	0	0
	CLJU_c00230	0.18	2.18	3.37631	0.000449	0.00258
	CLJU_c04530	0.145	1.36	3.37631	3.84e-08	1.78e-07
	CLJU_c08940	0.66	5.82	3.37631	0.000449	0.00258
	CLJU_c12130	0.54	5.4	3.37631	4.09e-16	1.52e-15
	CLJU_c16380	0.465	4.395	3.37631	3.81e-10	1.65e-09
	CLJU_c39810	1.765	16.635	3.36003	1.21e-68	2.51e-68
	CLJU_c25350	4.605	42.495	3.33598	4.08e-234	4.48e-234
	CLJU_c22540	0.91	9.055	3.33188	3.5e-76	6.96e-76
	CLJU_c03860	1.905	19.11	3.32287	3.4e-96	6.05e-96
